# Supplementary material for: Seasonal Variations of C: N: P Stoichiometry and Their Trade-Offs in Different Organs of Suaeda salsa in Coastal Wetland of Yellow River Delta, China
Source: PLoS One. 2015 Sep 22;10(9):e0138169. doi: 10.1371/journal.pone.0138169 (PMC4578878; doi:10.1371/journal.pone.0138169)
Supplement: S1 Table — (XLS) [file pone.0138169.s003.xls]

## Sheet: Plant data
Intertidal habitat (37°46′35.6′′N, 119°09′14.6′′E)
sampling times	marks	plant C (mg.g-1)	plant N (mg.g-1)	plant P (mg.g-1)
MAY	5-I-1-leaf	277.122	18.8213	0.935248
MAY	5-I-2-leaf	278.81	18.3686	0.77
MAY	5-I-3-leaf	261.519	17.7202	0.719052
MAY	5-I-4-leaf	257.789	17.4922	0.78
MAY	5-I-5-leaf	264.851	18.5317	0.72
MAY	5-I-1-stem	331.297	12.3511	0.806044
MAY	5-I-2-stem	338.151	12.1904	1.07542
MAY	5-I-3-stem	335.814	11.638	0.97
MAY	5-I-4-stem	331.871	12.0063	1.0005
MAY	5-I-5-stem	327.889	11.9447	1.43164
MAY	5-I-1-root	333.743	11.2098	0.861735
MAY	5-I-2-root	345.043	11.1772	0.893223
MAY	5-I-3-root	327.963	11.4633	1.0235
MAY	5-I-4-root	330.973	10.7977	0.997069
MAY	5-I-5-root	358.172	9.78486	0.808151
JULY	7-I-1-leaf		12.6886	0.856313
JULY	7-I-2-leaf	259.129	18.6277	0.780535
JULY	7-I-3-leaf	266.969	18.9037	0.939364
JULY	7-I-4-leaf	231.187	16.5312	0.835041
JULY	7-I-5-leaf	324.56	19.9542	0.93
JULY	7-I-1-stem	355.611	11.112	0.471126
JULY	7-I-2-stem	361.504	11.4575	0.45724
JULY	7-I-3-stem	367.643	11.2283	0.378578
JULY	7-I-4-stem	367.274	10.4859	0.370551
JULY	7-I-5-stem	369.096	10.1421	0.36
JULY	7-I-1-root	357.291	9.82575	0.507929
JULY	7-I-2-root	327.433	12.1669	0.60276
JULY	7-I-3-root	328.911	10.8384	0.66
JULY	7-I-4-root	346.918	10.6152	0.559289
JULY	7-I-5-root	309.352	10.5005	0.549344
SEPTEMBER	9-I-1-leaf	221.921	8.84673	0.556818
SEPTEMBER	9-I-2-leaf	237.714	8.97285	0.643474
SEPTEMBER	9-I-3-leaf	237.523	9.53329	0.675062
SEPTEMBER	9-I-4-leaf	236.545	9.41385	0.634218
SEPTEMBER	9-I-5-leaf	244.999	9.72008	0.634913
SEPTEMBER	9-I-1-stem	342.358	8.26931	0.718025
SEPTEMBER	9-I-2-stem	334.269	9.36306	0.870565
SEPTEMBER	9-I-3-stem	340.121	8.97782	0.762636
SEPTEMBER	9-I-4-stem	350.848	8.44665	0.685005
SEPTEMBER	9-I-5-stem	339.807	9.41781	0.7875
SEPTEMBER	9-I-1-root	393.37	6.77085	0.563025
SEPTEMBER	9-I-2-root	385.68	6.80758	0.507712
SEPTEMBER	9-I-3-root	387.723	6.94321	0.455285
SEPTEMBER	9-I-4-root	363.831	7.04406	0.644444
SEPTEMBER	9-I-5-root	375.591	6.40806	0.455755
NOVEMBER	11-I-1-leaf	250.998	8.35912	0.569739
NOVEMBER	11-I-2-leaf	246.647	9.50778	0.79721
NOVEMBER	11-I-3-leaf	237.978	8.90123	0.623389
NOVEMBER	11-I-4-leaf	264.203	10.3545	0.856362
NOVEMBER	11-I-5-leaf	232.389	8.53057	0.666505
NOVEMBER	11-I-1-stem	359.114	7.92995	0.479386
NOVEMBER	11-I-2-stem	363.388	7.65841	0.499511
NOVEMBER	11-I-3-stem	370.53	6.83719	0.378603
NOVEMBER	11-I-4-stem	365.344	8.29778	0.505808
NOVEMBER	11-I-5-stem	360.253	9.24732	0.63
NOVEMBER	11-I-1-root	437.856	6.58083	0.451375
NOVEMBER	11-I-2-root	391.372	3.74304	0.192854
NOVEMBER	11-I-3-root	489.611	3.58606	0.23107
NOVEMBER	11-I-4-root	373.389	5.37206	0.239267
NOVEMBER	11-I-5-root	350.285	7.57537	0.420844
Supratidal habitat (37°46′61. 3′′′N, 119°09′37. 9′′E)
sampling times	marks	plant C (mg.g-1)	plant N (mg.g-1)	plant P (mg.g-1)
MAY	5-S-1-leaf	264.616	23.9242	1.53409
MAY	5-S-2-leaf	265.092	20.9617	1.14983
MAY	5-S-3-leaf	283.692	26.1444	1.32037
MAY	5-S-4-leaf	278.327	25.3128	1.40768
MAY	5-S-5-leaf	299.771	25.8354	1.04736
MAY	5-S-1-stem	320.728	14.9831	1.28734
MAY	5-S-2-stem	326.339	12.9683	1.31599
MAY	5-S-3-stem	311.895	15.5515	1.14506
MAY	5-S-4-stem	307.362	14.7218	0.975291
MAY	5-S-5-stem	320.247	15.3121	1.21577
MAY	5-S-1-root	299.628	14.5063	1.50291
MAY	5-S-2-root	331.386	13.4687	1.47428
MAY	5-S-3-root	280.257	14.4378	1.39002
MAY	5-S-4-root	296.296	14.0156	1.4439
MAY	5-S-5-root	303.788	15.2459	1.56139
JULY	7-S-1-leaf	300.902	18.8406	1.46287
JULY	7-S-2-leaf	295.639	19.2445	1.47863
JULY	7-S-3-leaf	297.799	20.3836	1.42429
JULY	7-S-4-leaf	282.602	16.2377	1.47478
JULY	7-S-5-leaf	265.858	17.9082	1.50121
JULY	7-S-1-stem	360.02	8.95673	1.21846
JULY	7-S-2-stem	349.429	9.63418	1.27945
JULY	7-S-3-stem	390.201	7.10801	0.847805
JULY	7-S-4-stem	350.817	8.40377	1.26937
JULY	7-S-5-stem	349.292	8.55702	1.28462
JULY	7-S-1-root	397.62	6.23431	1.10298
JULY	7-S-2-root	379.631	8.33783	1.18199
JULY	7-S-3-root	378.947	7.78959	1.40779
JULY	7-S-4-root	374.102	5.96832	1.6
JULY	7-S-5-root	375.897	5.81671	1.62
SEPTEMBER	9-S-1-leaf	289.797	13.759	1.18439
SEPTEMBER	9-S-2-leaf	301.919	14.6228	1.38964
SEPTEMBER	9-S-3-leaf	315.83	14.5572	1.10803
SEPTEMBER	9-S-4-leaf	293.691	14.0052	1.3452
SEPTEMBER	9-S-5-leaf	314.8	15.2745	1.41371
SEPTEMBER	9-S-1-stem	400.627	8.3721	1.03
SEPTEMBER	9-S-2-stem	380.978	7.70313	0.94
SEPTEMBER	9-S-3-stem	371.757	8.63833	0.820961
SEPTEMBER	9-S-4-stem	356.929	9.6989	1.18
SEPTEMBER	9-S-5-stem	356.332	8.97822	0.931018
SEPTEMBER	9-S-1-root	391.271	9.6043	1.56913
SEPTEMBER	9-S-2-root	389.961	9.06201	1.54308
SEPTEMBER	9-S-3-root	375.089	10.5269	1.57396
SEPTEMBER	9-S-4-root	394.271	9.61176	1.31
SEPTEMBER	9-S-5-root	379.12	10.2609	1.77598
NOVEMBER	11-S-1-leaf
NOVEMBER	11-S-2-leaf
NOVEMBER	11-S-3-leaf	326.116	7.1627	0.346032
NOVEMBER	11-S-4-leaf	345.932	6.55784	0.387066
NOVEMBER	11-S-5-leaf	344.349	8.8661	0.805615
NOVEMBER	11-S-1-stem	403.587	5.4206	0.339268
NOVEMBER	11-S-2-stem	405.42	5.36712	0.304836
NOVEMBER	11-S-3-stem	402.028	5.72249	0.2769
NOVEMBER	11-S-4-stem	420.821	4.73411	0.36314
NOVEMBER	11-S-5-stem	404.009	5.08051	0.432081
NOVEMBER	11-S-1-root	385.381	5.77841	0.511443
NOVEMBER	11-S-2-root	408.493	4.58552	0.430441
NOVEMBER	11-S-3-root	389.36	6.46764	0.695
NOVEMBER	11-S-4-root	403.792	4.68161	0.613445
NOVEMBER	11-S-5-root	401.778	6.03529	0.573643

## Sheet: Soil data
Intertidal habitat (37°46′35.6′′N, 119°09′14.6′′E)
sampling times	marks	soil N (mg.g-1)	soil P (mg.g-1)	Salnity (mg.g-1)	pH
MAY	5-I-1	0.539792	0.382016	11.89	7.67
MAY	5-I-2
MAY	5-I-3	0.555391	0.356404	10.93	7.75
MAY	5-I-4	0.74284	0.336626	8.47	7.71
MAY	5-I-5	0.568316	0.284212	12.17	7.47
JULY	7-I-1	0.550324	0.205934	11.35	7.87
JULY	7-I-2	0.627333	0.182872	12.76	7.81
JULY	7-I-3	0.689392	0.165422	11.86	7.81
JULY	7-I-4	0.631686	0.166765	11.19	7.91
JULY	7-I-5	0.647333	0.182944
SEPTEMBER	9-I-1	0.4659	0.159415	14.31	7.55
SEPTEMBER	9-I-2	0.530628	0.182283	13.67	7.76
SEPTEMBER	9-I-3	0.469352	0.110008	13.52	7.53
SEPTEMBER	9-I-4	0.489403	0.147285	11.53	7.78
SEPTEMBER	9-I-5	0.497082	0.154081	10.29	7.8
NOVEMBER	11-I-1	0.50116	0.133545	12.12	7.83
NOVEMBER	11-I-2	0.438458	0.130649	14.06	7.88
NOVEMBER	11-I-3	0.491329	0.100059	12.7	7.84
NOVEMBER	11-I-4	0.439581	0.143356	11.35	7.98
NOVEMBER	11-I-5	0.394725	0.0835987	9.26	7.89
Supratidal habitat (37°46′61. 3′′′N, 119°09′37. 9′′E)
sampling times	marks	soil N (mg.g-1)	soil P (mg.g-1)	Salnity (mg.g-1)	pH
MAY	5-S-1	0.675923	0.558475	9.26	7.65
MAY	5-S-2	0.838428	0.57072	8.46	7.75
MAY	5-S-3
MAY	5-S-4	0.713065	0.571685	12.7	7.54
MAY	5-S-5	0.82008	0.544045	6.8	7.86
JULY	7-S-1	0.864279	0.394289	5.81	7.81
JULY	7-S-2	0.718241	0.405608	10.08	7.73
JULY	7-S-3	0.679794	0.475242	8.9	7.44
JULY	7-S-4	0.62069	0.440752	11.39	7.67
JULY	7-S-5	0.578954	0.299961	7.64	7.68
SEPTEMBER	9-S-1	0.815695	0.232595	15.1	8.02
SEPTEMBER	9-S-2	0.723372	0.271338	12.28	8.02
SEPTEMBER	9-S-3	0.799568	0.199364	12.78	7.81
SEPTEMBER	9-S-4	0.644759	0.292543	14.36	7.55
SEPTEMBER	9-S-5	0.583236	0.206762	11.27	7.5
NOVEMBER	11-S-1	0.848557	0.12584	13.8	7.9
NOVEMBER	11-S-2	0.721173	0.147603	9.93	7.9
NOVEMBER	11-S-3	0.836966	0.161526	10.07	7.92
NOVEMBER	11-S-4	0.776173	0.179165	7.75	7.9
NOVEMBER	11-S-5	0.912855	0.109182	10.82	8.12
